# Supplementary material for: Optimizing Malnutrition Risk Detection in Inflammatory Bowel Disease: A Longitudinal Analysis of Serial Nutritional Screening Tools
Source: Nutrients. 2026 Jan 24;18(3):383. doi: 10.3390/nu18030383 (PMC12899848; doi:10.3390/nu18030383)
Supplement: Supplementary file 1 [file nutrients-18-00383-s001.zip]

Archive with 1 entries (1 files):
- nutrients-4100442-supplementary.pdf
